# Supplementary material for: Utilization of point-of-care ultrasound and associated factors among emergency physicians in Henan Province, China: a multicenter cross-sectional survey
Source: Front Public Health. 2026 Feb 12;14:1776608. doi: 10.3389/fpubh.2026.1776608 (PMC12936038; doi:10.3389/fpubh.2026.1776608)
Supplement: Supplementary file 1 [file Table_1.XLSX]

## Sheet: table 1
Table 1: Baseline characteristics by reported POCUS use
Characteristic	Total (N = 1,018)	Non-users (n = 449)	POCUS users (n = 569)	P value
Age, years, mean ± SD	37.8 ± 7.6	37.3 ± 7.5	38.3 ± 7.6	0.033
Sex, n (%)				0.95
Male	628 (61.7)	276 (61.5)	352 (61.9)
Female	390 (38.3)	173 (38.5)	217 (38.1)
Highest educational level, n (%)				<0.001
Junior college / associate degree	51 (5.0)	25 (5.6)	26 (4.6)
Bachelor’s degree	750 (73.7)	380 (84.6)	370 (65.0)
Master’s degree	207 (20.3)	44 (9.8)	163 (28.6)
Doctoral degree	10 (1.0)	0 (0.0)	10 (1.8)
Professional title, n (%)				0.002
Resident physician	297 (29.2)	145 (32.3)	152 (26.7)
Attending physician	496 (48.7)	230 (51.2)	266 (46.7)
Associate chief physician	185 (18.2)	61 (13.6)	124 (21.8)
Chief physician	40 (3.9)	13 (2.9)	27 (4.7)
Hospital type, n (%)				<0.001
Tertiary teaching hospital	503 (49.4)	160 (35.6)	343 (60.3)
Tertiary non-teaching hospital	257 (25.2)	131 (29.2)	126 (22.1)
Secondary teaching hospital	72 (7.1)	33 (7.3)	39 (6.9)
Secondary non-teaching hospital	186 (18.3)	125 (27.8)	61 (10.7)
Number of hospital beds, n (%)				<0.001
500–999 beds	522 (51.3)	306 (68.2)	216 (38.0)
1,000–1,999 beds	298 (29.3)	116 (25.8)	182 (32.0)
≥2,000 beds	198 (19.4)	27 (6.0)	171 (30.1)
Annual emergency department visits, last year, n (%)				<0.001
<50,000 visits	546 (53.6)	322 (71.7)	224 (39.4)
50,000–99,999 visits	307 (30.2)	106 (23.6)	201 (35.3)
100,000–199,999 visits	114 (11.2)	16 (3.6)	98 (17.2)
≥200,000 visits	51 (5.0)	5 (1.1)	46 (8.1)
