# Supplementary material for: Utilization of point-of-care ultrasound and associated factors among emergency physicians in Henan Province, China: a multicenter cross-sectional survey
Source: Front Public Health. 2026 Feb 12;14:1776608. doi: 10.3389/fpubh.2026.1776608 (PMC12936038; doi:10.3389/fpubh.2026.1776608)
Supplement: Supplementary file 2 [file Table_2.XLSX]

## Sheet: table 2
Table 2: Reasons for no POCUS use and perceived future trends
Item	n (%)
POCUS utilization among all physicians, n (%), N = 1,018
Using POCUS	569 (55.9)
Not using POCUS	449 (44.1)
Main reasons for not using POCUS, n (% of non-users)ᵃ
Do not know how to use POCUS	160 (35.6)
Lack of time	29 (6.5)
Prefer to use other imaging modalities	34 (7.6)
Do not trust POCUS results performed by non-sonographers	31 (6.9)
No ultrasound machine available in the ED	300 (66.8)
Other reasons	49 (10.9)
Perceived change in POCUS use in the ED over the next 1-3 years, n (%), N = 1,018
Increase	803 (78.9)
Remain about the same	198 (19.4)
Decrease	17 (1.7)
ᵃ Multiple responses were allowed. Percentages are calculated using the number of physicians who did not use POCUS (n = 449) as the denominator.
