# Supplementary material for: Utilization of point-of-care ultrasound and associated factors among emergency physicians in Henan Province, China: a multicenter cross-sectional survey
Source: Front Public Health. 2026 Feb 12;14:1776608. doi: 10.3389/fpubh.2026.1776608 (PMC12936038; doi:10.3389/fpubh.2026.1776608)
Supplement: Supplementary file 3 [file Table_3.XLSX]

## Sheet: table 3
Table 3. POCUS applications, training, self-assessment and equipment among respondents reporting POCUS use (N = 569)
Item	POCUS users (n = 569)
POCUS applications, n (% of users)
FAST/eFAST	423 (74.4)
Hepatobiliary ultrasound	340 (59.8)
Cardiac ultrasound	405 (71.2)
Abdominal aorta ultrasound	290 (51.0)
Renal ultrasound	339 (59.6)
Pregnancy-related ultrasound	210 (36.9)
Basic procedural guidance ultrasoundᵃ	453 (79.6)
Advanced POCUS applicationsᵇ	272 (47.8)
Use of POCUS for cardiac arrest, n (% of users)
Never	84 (14.8)
Rarely	208 (36.6)
Sometimes	141 (24.8)
Often	108 (19.0)
Always	28 (4.9)
POCUS applications used during cardiac arrestᶜ, n (% of users)
Identification of reversible causes	412 (72.4)
Cardiac standstill assessment	344 (60.5)
Assessment of CPR quality	292 (51.3)
Confirmation of endotracheal tube position	201 (35.3)
Other applications	88 (15.5)
Main training sourcesᵈ, n (% of users)
Critical care fellowship/standardized critical care training	294 (51.7)
Residency training	163 (28.6)
Departmental POCUS course	340 (59.8)
Self-directed learning	318 (55.9)
Ultrasound subspecialty/fellowship training	158 (27.8)
Other training sources	72 (12.7)
Self-assessment of POCUS skills, n (% of users)
Very poor	51 (9.0)
Poor	150 (26.4)
Fair	260 (45.7)
Good	89 (15.6)
Very good	19 (3.3)
Perceived impact of POCUS on clinical decision-making, n (% of users)
Very small	23 (4.0)
Small	48 (8.4)
Neither small nor large	145 (25.5)
Large	252 (44.3)
Very large	101 (17.8)
Number of dedicated POCUS machines in the ED, n (% of users)
0 devices	128 (22.5)
1 device	282 (49.6)
2 devices	80 (14.1)
3–5 devices	79 (13.9)
ᵃ Basic procedural guidance ultrasound includes vascular access, pericardiocentesis, abdominal or pleural drainage, foreign body localization, and abscess drainage. ᵇ Advanced POCUS applications include lower-limb DVT assessment, ocular and testicular ultrasound, pneumothorax assessment, Doppler applications, suprapubic bladder puncture, etc. ᶜ Multiple responses were allowed; percentages are cal…
