# Supplementary material for: Utilization of point-of-care ultrasound and associated factors among emergency physicians in Henan Province, China: a multicenter cross-sectional survey
Source: Front Public Health. 2026 Feb 12;14:1776608. doi: 10.3389/fpubh.2026.1776608 (PMC12936038; doi:10.3389/fpubh.2026.1776608)
Supplement: Supplementary file 4 [file Table_4.XLSX]

## Sheet: table 4
Table 4. Univariate and multivariable logistic regression analysis of factors associated with POCUS use (N = 1,018)
Variable	Crude OR (95% CI)	P value	Adjusted OR (95% CI)	P value
Age, per 1-year increase	1.02 (1.00–1.04)	0.033	1.02 (1.00–1.05)	0.052
Male sex (vs. female)	1.02 (0.79–1.32)	0.877	1.16 (0.88–1.53)	0.297
Educational level, per 1-category increaseᵃ	2.66 (2.01–3.51)	<0.001	2.06 (1.52–2.79)	<0.001
Professional title, per 1-category increaseᵇ	1.32 (1.12–1.55)	<0.001	0.98 (0.78–1.24)	0.881
Tertiary hospital (vs. secondary)	2.52 (1.88–3.37)	<0.001	1.60 (1.16–2.20)	0.004
Teaching hospital (vs. non-teaching)	2.68 (2.08–3.47)	<0.001	2.03 (1.54–2.69)	<0.001
ᵃ Educational level was coded as: junior college/associate degree = 1, bachelor’s degree = 2, master’s degree = 3, doctoral degree = 4.
ᵇ Professional title was coded as: resident physician = 1, attending physician = 2, associate chief physician = 3, chief physician = 4.
