# Supplementary material for: Utilization of point-of-care ultrasound and associated factors among emergency physicians in Henan Province, China: a multicenter cross-sectional survey
Source: Front Public Health. 2026 Feb 12;14:1776608. doi: 10.3389/fpubh.2026.1776608 (PMC12936038; doi:10.3389/fpubh.2026.1776608)
Supplement: Supplementary file 5 [file Table_5.XLSX]

## Sheet: S1
Supplementary Table S1. Sensitivity analysis of factors associated with POCUS use with additional adjustment for hospital bed size and annual ED patient volume (N = 1018)
Variable	Adjusted OR (95% CI)	P value
Age, per 1-year increase	1.03 (1.00–1.06)	0.028
Male sex	1.28 (0.95–1.72)	0.107
Educational level, per one-category increase	1.25 (0.88–1.77)	0.205
Professional title, per one-category increase	0.96 (0.75–1.24)	0.752
Tertiary hospital vs. secondary	1.07 (0.75–1.54)	0.698
Teaching hospital vs. non-teaching	1.43 (1.05–1.94)	0.022
Hospital beds 1,000–1,999 vs. 500–999	1.37 (0.96–1.96)	0.083
Hospital beds ≥2,000 vs. 500–999	3.15 (1.78–5.59)	<0.001
Annual ED visits 50,000–99,999 vs. <50,000	2.05 (1.46–2.87)	<0.001
Annual ED visits 100,000–199,999 vs. <50,000	4.70 (2.39–9.21)	<0.001
Annual ED visits ≥200,000 vs. <50,000	4.59 (1.66–12.71)	0.003
